# Supplementary material for: Body fat percentage and the outcomes of hip fractures in adults aged 50 years and above: a 1-year follow-up study
Source: Front Med (Lausanne). 2025 Jun 6;12:1588069. doi: 10.3389/fmed.2025.1588069 (PMC12179085; doi:10.3389/fmed.2025.1588069)
Supplement: Supplementary file 1 [file Data_Sheet_1.xlsx]

## Sheet: CAPTIONS
Supplementary table 1: The baseline characteristics of patients grouped by low, middle, and high BFP;
Supplementary table 2: The baseline characteristics of patients grouped by BFP quartiles;
Supplementary table 3. Results of univariate Cox models of baseline variables;
Supplementary table 4: Results of univariate logistic models for males;
Supplementary table 5: Results of univariate logistic models for females.

## Sheet: STable 1
Variables	Males (n = 299)					Females (n = 596)
	Overall	Low BFP	Middle BFP	High BFP	p value	Overall	Low BFP	Middle BFP	High BFP	p value
	(n=299)	(n=82)	(n=102)	(n=115)		(n=596)	(n=171)	(n=201)	(n=224)
Age(years)	72.44 ± 10.33	74.17 ± 10.18	71.29 ± 9.38	72.23 ± 11.13	0.158	72.49 ± 10.51	73.43 ± 10.97	71.98 ± 10.44	72.24 ± 10.22	0.196
BMI (kg/m2 )	21.97 ± 4.20	22.49 ± 4.03	21.67 ± 4.21	21.88 ± 4.31	0.305	21.69 ± 4.23	22.08 ± 4.20	21.20 ± 4.01	21.84 ± 4.41	0.125
BFP (%)	24.83 ± 7.19	16.28 ± 2.92	23.12 ± 1.96	32.44 ± 3.45	<0.001	29.94 ± 7.73	21.00 ± 4.19	29.10 ± 2.00	37.53 ± 4.77	<0.001
Fractures history (yes)	40 (13.38%)	10 (12.20%)	16 (15.69%)	14 (12.17%)	0.701	88 (14.77%)	20 (11.70%)	37 (18.41%)	31 (13.84%)	0.169
Smoking history (yes)	33 (11.04%)	10 (12.20%)	12 (11.76%)	11 (9.57%)	0.81	72 (12.08%)	23 (13.45%)	26 (12.94%)	23 (10.27%)	0.567
Alcoholism history(yes)	14 ( 4.68%)	1 (1.22%)	5 (4.90%)	8 (6.96%)	0.17	36 ( 6.04%)	11 (6.43%)	15 (7.46%)	10 (4.46%)	0.418
Location of fracture(femoral neck)	176 (58.86%)	47 (57.32%)	57 (55.88%)	72 (62.61%)	0.571	281 (47.15%)	72 (42.11%)	104 (51.74%)	105 (46.88%)	0.178
Surgical procedures(arthroplasty)	160 (53.51%)	43 (52.44%)	56 (54.90%)	61 (53.04%)	0.938	253 (42.45%)	69 (40.35%)	87 (43.28%)	97 (43.30%)	0.806
Anesthesia (spinal)	3 ( 1.00%)	1 (1.22%)	0 (0.00%)	2 (1.74%)	0.496	6 ( 1.01%)	2 (1.17%)	3 (1.49%)	1 (0.45%)	0.541
CCI score (>4)	70 (23.41%)	20 (24.39%)	25 (24.51%)	25 (21.74%)	0.864	153 (25.67%)	41 (23.98%)	56 (27.86%)	56 (25.00%)	0.665
Electrocardiogram (abnormal)	169 (56.52%)	47 (57.32%)	60 (58.82%)	62 (53.91%)	0.756	347 (58.22%)	97 (56.73%)	122 (60.70%)	128 (57.14%)	0.68
Chest radiograph (abnormal)	153 (51.17%)	38 (46.34%)	60 (58.82%)	55 (47.83%)	0.16	302 (50.67%)	86 (50.29%)	99 (49.25%)	117 (52.23%)	0.823
Hypertension(yes)	160 (53.51%)	39 (47.56%)	63 (61.76%)	58 (50.43%)	0.111	354 (59.40%)	92 (53.80%)	139 (69.15%)	123 (54.91%)	0.002
Polytrauma(yes)	43 (14.38%)	15 (18.29%)	16 (15.69%)	12 (10.43%)	0.271	87 (14.60%)	17 (9.94%)	31 (15.42%)	39 (17.41%)	0.105
Time from injury to surgery (Days)	4.83 ± 0.94	4.84 ± 0.96	4.84 ± 0.99	4.82 ± 0.87	0.96	4.91 ± 0.93	4.99 ± 0.88	4.84 ± 0.99	4.91 ± 0.92	0.286
RBC (10^12/L)	4.58 ± 0.57	4.61 ± 0.53	4.57 ± 0.60	4.56 ± 0.56	0.735	4.54 ± 0.55	4.56 ± 0.56	4.54 ± 0.52	4.54 ± 0.57	0.855
Hb (g/L)	96.46 ± 13.72	97.37 ± 13.80	94.87 ± 13.57	97.22 ± 13.78	0.254	95.99 ± 14.26	94.82 ± 14.45	96.70 ± 13.61	96.23 ± 14.70	0.387
ALB (g/L)	38.58 ± 9.18	38.22 ± 9.48	38.91 ± 8.85	38.55 ± 9.33	0.846	38.10 ± 8.85	38.79 ± 8.78	37.56 ± 9.36	38.07 ± 8.43	0.361
GLU (mmol/L)	6.31 ± 1.39	6.31 ± 1.35	6.36 ± 1.35	6.27 ± 1.46	0.92	6.26 ± 1.40	6.26 ± 1.44	6.25 ± 1.33	6.27 ± 1.45	0.988

## Sheet: STable 2
Variables	Males (n = 299)						Females (n = 596)
	Overall	BFP Q1	BFP Q2	BFP Q3	BFP Q4	p value	Overall	BFP Q1	BFP Q2	BFP Q3	BFP Q4	p value
	(n=299)	(n=75)	(n=75)	(n=74)	(n=75)		(n=596)	(n=149)	(n=149)	(n=149)	(n=149)
Age(years)	72.44 ± 10.33	74.60 ± 10.03	70.95 ± 9.66	71.65 ± 10.95	72.56 ± 10.48	0.153	72.49 ± 10.51	73.57 ± 10.95	72.42 ± 10.36	71.59 ± 10.47	72.40 ± 10.27	0.295
BMI (kg/m2 )	21.97 ± 4.20	22.45 ± 4.02	21.68 ± 4.00	21.94 ± 4.63	21.83 ± 4.17	0.614	21.69 ± 4.23	22.11 ± 4.30	21.37 ± 3.95	21.22 ± 4.25	22.08 ± 4.36	0.141
BFP (%)	24.83 ± 7.19	15.99 ± 2.90	21.73 ± 1.41	27.32 ± 1.98	34.30 ± 2.79	<0.001	29.94 ± 7.73	20.41 ± 4.17	27.44 ± 1.61	32.60 ± 1.54	39.33 ± 4.93	<0.001
Fractures history (yes)	40 (13.38%)	10 (13.33%)	10 (13.33%)	15 (20.27%)	5 (6.67%)	0.114	88 (14.77%)	19 (12.75%)	22 (14.77%)	30 (20.13%)	17 (11.41%)	0.156
Smoking history (yes)	33 (11.04%)	10 (13.33%)	8 (10.67%)	9 (12.16%)	6 (8.00%)	0.75	72 (12.08%)	21 (14.09%)	22 (14.77%)	12 (8.05%)	17 (11.41%)	0.27
Alcoholism history(yes)	14 ( 4.68%)	1 (1.33%)	4 (5.33%)	4 (5.41%)	5 (6.67%)	0.439	36 ( 6.04%)	10 (6.71%)	9 (6.04%)	12 (8.05%)	5 (3.36%)	0.38
Location of fracture(femoral neck)	176 (58.86%)	44 (58.67%)	39 (52.00%)	44 (59.46%)	49 (65.33%)	0.429	281 (47.15%)	62 (41.61%)	77 (51.68%)	66 (44.30%)	76 (51.01%)	0.218
Surgical procedures(arthroplasty)	160 (53.51%)	40 (53.33%)	39 (52.00%)	41 (55.41%)	40 (53.33%)	0.981	253 (42.45%)	60 (40.27%)	66 (44.30%)	61 (40.94%)	66 (44.30%)	0.839
Anesthesia (spinal)	3 ( 1.00%)	1 (1.33%)	0 (0.00%)	0 (0.00%)	2 (2.67%)	0.621	6 ( 1.01%)	2 (1.34%)	3 (2.01%)	0 (0.00%)	1 (0.67%)	0.338
CCI score (>4)	70 (23.41%)	20 (26.67%)	14 (18.67%)	25 (33.78%)	11 (14.67%)	0.029	153 (25.67%)	40 (26.85%)	34 (22.82%)	44 (29.53%)	35 (23.49%)	0.517
Electrocardiogram (abnormal)	169 (56.52%)	41 (54.67%)	49 (65.33%)	41 (55.41%)	38 (50.67%)	0.313	347 (58.22%)	88 (59.06%)	85 (57.05%)	90 (60.40%)	84 (56.38%)	0.89
Chest radiograph (abnormal)	153 (51.17%)	34 (45.33%)	44 (58.67%)	40 (54.05%)	35 (46.67%)	0.312	302 (50.67%)	75 (50.34%)	67 (44.97%)	73 (48.99%)	87 (58.39%)	0.129
Hypertension(yes)	160 (53.51%)	35 (46.67%)	47 (62.67%)	37 (50.00%)	41 (54.67%)	0.226	354 (59.40%)	81 (54.36%)	101 (67.79%)	89 (59.73%)	83 (55.70%)	0.08
Polytrauma(yes)	43 (14.38%)	14 (18.67%)	10 (13.33%)	10 (13.51%)	9 (12.00%)	0.665	87 (14.60%)	17 (11.41%)	16 (10.74%)	25 (16.78%)	29 (19.46%)	0.094
Time from injury to surgery (Days)	4.83 ± 0.94	4.83 ± 0.96	4.87 ± 0.89	4.91 ± 1.00	4.73 ± 0.91	0.717	4.91 ± 0.93	4.99 ± 0.85	4.83 ± 1.04	4.83 ± 0.99	4.99 ± 0.83	0.203
RBC (10^12/L)	4.58 ± 0.57	4.62 ± 0.53	4.55 ± 0.57	4.57 ± 0.63	4.57 ± 0.54	0.873	4.54 ± 0.55	4.55 ± 0.57	4.52 ± 0.52	4.55 ± 0.55	4.55 ± 0.56	0.957
Hb (g/L)	96.46 ± 13.72	97.15 ± 14.30	94.78 ± 12.80	95.36 ± 14.52	98.54 ± 13.14	0.273	95.99 ± 14.26	94.82 ± 14.68	95.43 ± 13.66	96.10 ± 13.85	97.60 ± 14.81	0.278
ALB (g/L)	38.58 ± 9.18	38.09 ± 9.56	38.17 ± 9.00	40.14 ± 8.60	37.95 ± 9.54	0.372	38.10 ± 8.85	38.98 ± 8.63	37.37 ± 9.10	37.75 ± 9.17	38.31 ± 8.50	0.385
GLU (mmol/L)	6.31 ± 1.39	6.28 ± 1.30	6.42 ± 1.44	6.25 ± 1.35	6.30 ± 1.48	0.919	6.26 ± 1.40	6.31 ± 1.46	6.33 ± 1.33	6.13 ± 1.36	6.27 ± 1.47	0.527

## Sheet: Stable 3
Variables	Males		Females
	Univariate Model		Univariate Model
	HR (95% CI)	p	HR (95% CI)	p
Age(years)	1.077 [1.048, 1.107]	<0.001	1.084 [1.059, 1.110]	<0.001
BMI (kg/m2 )	1.005 [0.948, 1.066]	0.87	0.983 [0.938, 1.031]	0.488
Fractures history (yes)	1.248 [0.635, 2.452]	0.521	1.046 [0.604, 1.811]	0.874
Smoking history (yes)	1.217 [0.580, 2.555]	0.604	0.917 [0.490, 1.716]	0.786
Alcoholism history(yes)	1.043 [0.327, 3.325]	0.944	1.417 [0.688, 2.919]	0.345
Location of fracture(femoral neck)	1.239 [0.742, 2.069]	0.413	0.929 [0.625, 1.379]	0.714
Surgical procedures(arthroplasty)	1.165 [0.707, 1.919]	0.549	0.792 [0.527, 1.190]	0.261
Anesthesia (spinal)	1.484 [0.206, 10.704]	0.695	0.000 [0.000, Inf]	0.993
CCI score (>4)	1.255 [0.719, 2.189]	0.424	1.104 [0.709, 1.718]	0.662
Electrocardiogram (abnormal)	0.652 [0.398, 1.070]	0.091	0.882 [0.594, 1.311]	0.536
Chest radiograph (abnormal)	0.861 [0.525, 1.411]	0.552	0.992 [0.669, 1.471]	0.969
Hypertension(yes)	0.835 [0.510, 1.369]	0.475	0.604 [0.407, 0.896]	0.012
Polytrauma(yes)	1.115 [0.567, 2.191]	0.752	1.553 [0.951, 2.537]	0.079
Time from injury to surgery (Days)	1.132 [0.859, 1.491]	0.378	1.023 [0.827, 1.265]	0.835
RBC (10^12/L)	1.203 [0.782, 1.850]	0.4	0.884 [0.616, 1.269]	0.505
Hb (g/L)	1.011 [0.992, 1.030]	0.254	0.995 [0.981, 1.009]	0.476
ALB (g/L)	0.999 [0.972, 1.027]	0.945	0.990 [0.968, 1.012]	0.357
GLU (mmol/L)	0.915 [0.765, 1.095]	0.335	0.918 [0.795, 1.060]	0.245
BFP (continuous)	1.029 [0.992, 1.068]	0.123	0.994 [0.964, 1.025]	0.688
Low BFP	2.145 [1.041, 4.420]	0.038	2.793 [1.618, 4.822]	<0.001
Middle BFP	Ref	Ref	Ref	Ref
High BFP	2.583 [1.330, 5.016]	0.005	2.023 [1.172, 3.493]	0.011
BFP Q1	2.650 [1.160, 6.054]	0.021	3.762 [1.970, 7.187]	<0.001
BFP Q2	Ref	Ref	Ref	Ref
BFP Q3	1.306 [0.516, 3.310]	0.573	1.161 [0.537, 2.509]	0.705
BFP Q4	3.699 [1.674, 8.173]	0.001	3.172 [1.642, 6.126]	0.001

## Sheet: Stable 4
Variables	6-month mortality		1-year mortality		6-month free walking ability		1-year free walking ability
	Univariate Model		Univariate Model		Univariate Model		Univariate Model
	OR (95% CI)	p	OR (95% CI)	p	OR (95% CI)	p	OR (95% CI)	p
Age(years)	1.063 [1.020, 1.112]	0.005	1.089 [1.055, 1.127]	<0.001	0.971 [0.949, 0.993]	0.01	0.954 [0.929, 0.978]	<0.001
BMI (kg/m2 )	1.028 [0.935, 1.129]	0.569	1.001 [0.937, 1.070]	0.969	1.009 [0.956, 1.066]	0.736	0.985 [0.929, 1.044]	0.601
Fractures history (yes)	0.794 [0.182, 2.420]	0.717	1.296 [0.571, 2.739]	0.513	1.507 [0.768, 3.050]	0.24	1.415 [0.681, 3.171]	0.372
Smoking history (yes)	1.457 [0.406, 4.120]	0.513	1.228 [0.495, 2.766]	0.636	0.785 [0.378, 1.626]	0.513	0.573 [0.275, 1.219]	0.14
Alcoholism history(yes)	0.766 [0.041, 4.089]	0.801	1.023 [0.226, 3.399]	0.973	1.575 [0.531, 5.233]	0.426	1.692 [0.514, 7.616]	0.428
Location of fracture(femoral neck)	1.208 [0.542, 2.829]	0.65	1.279 [0.725, 2.297]	0.401	1.337 [0.842, 2.127]	0.218	0.864 [0.521, 1.421]	0.567
Surgical procedures(arthroplasty)	0.929 [0.419, 2.074]	0.856	1.204 [0.689, 2.123]	0.516	1.373 [0.870, 2.171]	0.174	0.869 [0.530, 1.420]	0.576
Anesthesia (spinal)	0.000 [NA, 658727227307576146526448044280084400808226.000]	0.987	1.887 [0.087, 20.010]	0.607	1.723 [0.163, 37.319]	0.658	0.902 [0.085, 19.553]	0.933
CCI score (>4)	0.929 [0.329, 2.273]	0.878	1.276 [0.663, 2.376]	0.452	1.190 [0.695, 2.053]	0.527	0.980 [0.555, 1.769]	0.947
Electrocardiogram (abnormal)	0.418 [0.178, 0.932]	0.037	0.634 [0.362, 1.109]	0.11	1.551 [0.980, 2.464]	0.062	1.514 [0.925, 2.483]	0.099
Chest radiograph (abnormal)	1.030 [0.465, 2.299]	0.941	0.835 [0.477, 1.457]	0.526	1.215 [0.771, 1.918]	0.402	1.037 [0.635, 1.694]	0.883
Hypertension(yes)	0.929 [0.419, 2.074]	0.856	0.804 [0.459, 1.403]	0.441	1.373 [0.870, 2.171]	0.174	1.189 [0.728, 1.944]	0.489
Polytrauma(yes)	1.039 [0.293, 2.883]	0.946	1.161 [0.514, 2.432]	0.704	1.536 [0.798, 3.044]	0.206	0.925 [0.470, 1.891]	0.824
Time from injury to surgery (Days)	0.824 [0.565, 1.245]	0.334	1.170 [0.865, 1.616]	0.323	0.910 [0.709, 1.161]	0.452	0.854 [0.644, 1.114]	0.255
RBC (10^12/L)	1.125 [0.556, 2.263]	0.742	1.235 [0.754, 2.024]	0.401	1.043 [0.697, 1.564]	0.836	0.872 [0.564, 1.346]	0.535
Hb (g/L)	1.003 [0.975, 1.033]	0.829	1.013 [0.992, 1.034]	0.228	0.989 [0.972, 1.005]	0.178	0.987 [0.969, 1.005]	0.174
ALB (g/L)	1.007 [0.965, 1.052]	0.734	0.999 [0.969, 1.029]	0.932	1.010 [0.985, 1.035]	0.436	0.978 [0.952, 1.004]	0.1
GLU (mmol/L)	0.820 [0.604, 1.095]	0.188	0.905 [0.736, 1.106]	0.332	1.086 [0.922, 1.282]	0.325	1.038 [0.870, 1.241]	0.677
BFP (continuous)	0.998 [0.943, 1.054]	0.931	1.033 [0.993, 1.074]	0.106	0.974 [0.943, 1.005]	0.103	0.966 [0.933, 1.000]	0.05
Low BFP	1.730 [0.577, 5.459]	0.329	2.262 [1.037, 5.109]	0.043	0.988 [0.548, 1.787]	0.969	0.704 [0.360, 1.369]	0.3
Middle BFP	Ref	Ref	Ref	Ref	Ref	Ref	Ref	Ref
High BFP	2.039 [0.773, 6.002]	0.165	2.892 [1.429, 6.190]	0.004	0.598 [0.348, 1.023]	0.062	0.437 [0.238, 0.786]	0.006
BFP Q1	2.866 [0.792, 13.495]	0.131	2.842 [1.192, 7.346]	0.023	0.848 [0.442, 1.624]	0.62	0.613 [0.289, 1.276]	0.194
BFP Q2	Ref	Ref	Ref	Ref	Ref	Ref	Ref	Ref
BFP Q3	2.118 [0.536, 10.346]	0.302	1.309 [0.486, 3.627]	0.595	0.925 [0.480, 1.779]	0.814	0.684 [0.320, 1.442]	0.321
BFP Q4	3.692 [1.075, 16.999]	0.055	4.444 [1.926, 11.271]	0.001	0.470 [0.243, 0.897]	0.023	0.345 [0.165, 0.697]	0.004

## Sheet: Stable 5
Variables	6-month mortality		1-year mortality		6-month free walking ability		1-year free walking ability
	Univariate Model		Univariate Model		Univariate Model		Univariate Model
	OR (95% CI)	p	OR (95% CI)	p	OR (95% CI)	p	OR (95% CI)	p
Age(years)	1.081 [1.045, 1.123]	<0.001	1.096 [1.068, 1.128]	<0.001	0.992 [0.977, 1.008]	0.313	0.969 [0.951, 0.987]	0.001
BMI (kg/m2 )	0.974 [0.906, 1.045]	0.459	0.983 [0.933, 1.034]	0.504	1.017 [0.979, 1.058]	0.382	1.016 [0.972, 1.062]	0.481
Fractures history (yes)	1.409 [0.619, 2.907]	0.379	1.037 [0.550, 1.850]	0.906	1.102 [0.697, 1.761]	0.68	1.021 [0.614, 1.754]	0.938
Smoking history (yes)	1.554 [0.650, 3.315]	0.282	0.893 [0.430, 1.704]	0.746	1.404 [0.846, 2.380]	0.197	1.332 [0.748, 2.510]	0.35
Alcoholism history(yes)	1.503 [0.433, 4.012]	0.462	1.473 [0.610, 3.194]	0.353	0.791 [0.402, 1.568]	0.495	1.200 [0.559, 2.876]	0.658
Location of fracture(femoral neck)	0.898 [0.489, 1.631]	0.724	0.922 [0.596, 1.420]	0.712	1.412 [1.018, 1.962]	0.039	1.443 [0.994, 2.104]	0.055
Surgical procedures(arthroplasty)	0.752 [0.397, 1.380]	0.365	0.776 [0.494, 1.205]	0.264	1.611 [1.155, 2.255]	0.005	1.907 [1.296, 2.840]	0.001
Anesthesia (spinal)	0.000 [NA, 43823588350039132316868442224028626.000]	0.989	0.000 [NA, 4751518192051800064.000]	0.981	0.355 [0.049, 1.834]	0.234	0.335 [0.061, 1.826]	0.183
CCI score (>4)	1.396 [0.716, 2.613]	0.309	1.104 [0.670, 1.778]	0.69	1.034 [0.713, 1.505]	0.861	0.945 [0.624, 1.448]	0.79
Electrocardiogram (abnormal)	0.801 [0.441, 1.466]	0.467	0.878 [0.569, 1.360]	0.556	0.730 [0.523, 1.017]	0.064	0.829 [0.566, 1.207]	0.332
Chest radiograph (abnormal)	1.116 [0.614, 2.041]	0.719	0.992 [0.644, 1.529]	0.971	0.977 [0.706, 1.354]	0.89	1.018 [0.704, 1.474]	0.923
Hypertension(yes)	0.393 [0.210, 0.720]	0.003	0.587 [0.380, 0.906]	0.016	2.360 [1.690, 3.309]	<0.001	1.898 [1.308, 2.761]	0.001
Polytrauma(yes)	1.902 [0.890, 3.785]	0.079	1.625 [0.915, 2.787]	0.086	0.775 [0.491, 1.227]	0.275	0.816 [0.497, 1.373]	0.431
Time from injury to surgery (Days)	0.981 [0.723, 1.363]	0.904	1.028 [0.818, 1.306]	0.816	0.875 [0.730, 1.044]	0.141	0.973 [0.794, 1.184]	0.786
RBC (10^12/L)	1.021 [0.590, 1.751]	0.94	0.871 [0.584, 1.290]	0.493	1.005 [0.747, 1.353]	0.973	1.178 [0.841, 1.656]	0.344
Hb (g/L)	0.996 [0.975, 1.017]	0.7	0.995 [0.980, 1.010]	0.524	1.009 [0.997, 1.021]	0.128	1.005 [0.992, 1.018]	0.475
ALB (g/L)	0.965 [0.930, 0.999]	0.05	0.989 [0.965, 1.014]	0.4	1.005 [0.987, 1.024]	0.6	1.004 [0.984, 1.026]	0.69
GLU (mmol/L)	0.877 [0.703, 1.088]	0.239	0.913 [0.779, 1.065]	0.25	1.075 [0.957, 1.209]	0.225	1.073 [0.940, 1.226]	0.3
BFP (continuous)	0.992 [0.954, 1.031]	0.679	0.996 [0.969, 1.024]	0.788	1.007 [0.986, 1.029]	0.499	0.993 [0.970, 1.017]	0.588
Low BFP	7.654 [2.870, 26.520]	<0.001	2.925 [1.641, 5.377]	<0.001	0.645 [0.425, 0.974]	0.038	0.739 [0.459, 1.188]	0.212
Middle BFP	Ref	Ref	Ref	Ref	Ref	Ref	Ref	Ref
High BFP	4.828 [1.789, 16.824]	0.005	2.082 [1.177, 3.802]	0.014	0.905 [0.612, 1.338]	0.617	0.766 [0.488, 1.195]	0.242
BFP Q1	6.617 [2.466, 23.021]	0.001	4.048 [2.078, 8.417]	<0.001	0.418 [0.259, 0.668]	<0.001	0.473 [0.271, 0.813]	0.007
BFP Q2	Ref	Ref	Ref	Ref	Ref	Ref	Ref	Ref
BFP Q3	0.000 [0.000, 5642901398.884]	0.986	1.184 [0.528, 2.695]	0.682	0.662 [0.410, 1.066]	0.091	0.805 [0.448, 1.434]	0.462
BFP Q4	5.620 [2.062, 19.705]	0.002	3.375 [1.713, 7.072]	0.001	0.562 [0.348, 0.901]	0.017	0.445 [0.255, 0.761]	0.004
